# Supplementary material for: Can Population Modelling Principles be Used to Identify Key PBPK Parameters for Paediatric Clearance Predictions? An Innovative Application of Optimal Design Theory
Source: Pharm Res. 2018 Sep 14;35(11):209. doi: 10.1007/s11095-018-2487-1 (PMC6156772; doi:10.1007/s11095-018-2487-1)
Supplement: Supplementary file 3 — 2 (R 1 kb) [file 11095_2018_2487_MOESM3_ESM.r]

# PFIM model code 
formED<-function(t,y,p){
# Estimated parameters
VA <- p[1]         # 4 L = Volume of distribution for drug A
CLINTA <- p[2]     # Whole liver intrinsic clearance of drug A
QH <- p[3]         # Hepatic blood flow
VB <- p[4]         # 4 L = Volume of distribution for drug B

# Fixed parameters
K0A <- p[5]         # Infusion rate of drug A
K0B <- p[6]         # Infusion rate of drug B
CLINTRATIO <- p[7]  # Ratio CLINTB/CLINTA 


FuA <- 1 # Fraction unbound of drug A (fixed to 1)
FuB <- 1 # Fraction unbound of drug B (fixed to 1)
BPA<- 1  # Blood to plasma ration of drug A (fixed to 1)
BPB<- 1  # Blood to plasma ration of drug B (fixed to 1)


Dn <- 0.17 # Dispersion number

# Plasma clearance of drug A
RnA <- FuA*CLINTA/BPA/QH
aA <- sqrt(1+4*RnA*Dn)
CLA <-(QH*(1-(4*aA/((1+aA)**2*exp((aA-1)/(2*Dn))-(1-aA)**2*exp(-(aA+1)/(2*Dn))))))*BPA

# Plasma clearance of drug B
RnB <- FuB*CLINTA*CLINTRATIO/BPB/QH
aB <- sqrt(1+4*RnB*Dn)
CLB <-(QH*(1-(4*aB/((1+aB)**2*exp((aB-1)/(2*Dn))-(1-aB)**2*exp(-(aB+1)/(2*Dn))))))*BPB

# Plasma concentration time profile of drug A
yd1 <- K0A-CLA/VA*y[1] 
# Plasma concentration time profile of drug B
yd2 <- K0B-CLB/VB*y[2] 


list(c(yd1,yd2),c(y[1]/VA,y[2]/VB))

}
