# Supplementary material for: Can Population Modelling Principles be Used to Identify Key PBPK Parameters for Paediatric Clearance Predictions? An Innovative Application of Optimal Design Theory
Source: Pharm Res. 2018 Sep 14;35(11):209. doi: 10.1007/s11095-018-2487-1 (PMC6156772; doi:10.1007/s11095-018-2487-1)
Supplement: Supplementary file 4 — 3 (R 6 kb) [file 11095_2018_2487_MOESM4_ESM.r]

#########################################################################
##					        		                                               ##
##				            INPUT FILE FOR PFIM 4.0                          ##
#########################################################################


#Name of the project
#-------------------- 
project<-"OMEGA QH = 0.1 & OMEGA CLINT = 0.1"

#Name of the file containing the PK or PD model
#----------------------------------------------
file.model<-"model.R"

#Name of the output file for the results and for the Fisher information matrix: names after the drug combination
#---------------------------------------
output<-paste("StdoutA",DrugA,"B",DrugB,".r",sep="");
outputFIM<-paste("FIMA",DrugA,"B",DrugB,".txt",sep="");


#FIM: Population (P) or Individual (I) or Bayesian (B) Fisher information matrix
#---------------------------------------
FIM<-"P"

#Previous information for population design (FIM<-"P") only:
#If previous information is available, please specify below the file name;
#otherwise leave it as the default
#--------------------------------------------------------
previous.FIM<-""

#RUN:  Evaluation (EVAL) or Optimisation (OPT) 
#-------------------------------------------------------
run<-"EVAL"

#To display only  graphs of models and/or sensitivity functions before evaluating the Fisher Information matrix
graph.only<-F

#Block diagonal Fisher information matrix (option<-1) or complete Fisher information matrix (option<-2)
#----------------------------------------------------------
option<-1

#Number of responses
#--------------------------------------------------------------------
nr<-2


################### MODEL OPTION ###########################

#Model form: Differential equations (DE) or analytical form (AF)
#---------------------------------------------------------------

modelform<-"DE"


###### DIFFERENTIAL EQUATION OPTION ##########################
##############################################################

#Initial time for which initial conditions are given
#---------------------------------------------------
time.condinit<-0
#Identical initial conditions in each elementary design (Yes=T, No=F)
#-------------------------------------------------------------
condinit.identical<-T

# If 'Yes', enter once the expression of the initial values of the system at the initial time
# else, enter the vectors of the initial conditions for each elementary design
# If initial values depend on the parameters to be estimated, 
# enter this parameter into the expression without any quotation marks 
#---------------------------------------------------------
condinit<-expression(c(0,0))

# Error tolerance for solving differential equations
#----------------------------------------------------

RtolEQ<-1e-10
AtolEQ<-1e-10
Hmax<-Inf 

###### END DIFFERENTIAL EQUATION OPTION #################################


#Name of the fixed effects parameters
#-------------------------------------
parameters<-c("VA","CLINTA","QH","VB","K0A","K0B","CLINTRATIO")

#Fixed effects parameters values
#-------------------------------
beta<-c(4,param_Drug[DrugA,1],0.338351,4,param_Drug[DrugA,3],param_Drug[DrugB,3],(param_Drug[DrugB,1]/param_Drug[DrugA,1]))

#Some parameters may not be estimated (not estimated = T, estimated = F)
#--------------------------------
beta.fixed<-c(F,F,F,F,T,T,T)

#Number of occasions
#--------------------------------------------------------------------------
n_occ<-1

#Random effect model (1) = additive  (2) = exponential 
#------------------------------------------------------------------
Trand<-2;

#Diagonal Matrix of variance for inter-subject random effects:
#---------------------------------------------------


omega<-diag(c(0.25,0.1,0.1,0.25,0,0,0))

#Diagonal Matrix of variance for inter-occasion random effects:
#---------------------------------------------------
gamma<-diag(c(0,0,0,0,0,0,0))

#Standard deviation of residual error (sig.inter+sig.slope*f)^2:
#------------------------------------------------------------------
sig.interA<-0
sig.slopeA<-0.1
sig.interB<-0
sig.slopeB<-0.1


#List of the vectors of sampling times for each elementary design 
#You can specify that a group has no sampling time by writing NULL 
#(ONLY if you have several response)
#-----------------------------------------------------------------
# vector of sampling times:sampling every half lifes, from 1st to 7th half life
Vi <- 4 # Volume of distribution of drug A and drug B
CLAi <- param_Drug[DrugA,2] # CLearance of drug A
CLBi <- param_Drug[DrugB,2] # Clearance of drug B

protA<-list(seq(log(2)/(CLAi/Vi),log(2)/(CLAi/Vi)*7,length.out =7),NULL)
protB<-list(NULL,seq(log(2)/(CLBi/Vi),log(2)/(CLBi/Vi)*7,length.out =7))


#Vector of initial proportions or numbers of subjects for each elementary design 
#--------------------------------------------------------------
subjects<-c(45,45)

#Subjects input: (1) for number of subjects (2) for proportions of subjects
#---------------------------------------------------------------------------
subjects.input<-1


###################################################################
#                                                                 #
#                        Covariate model                          #
#                                                                 #
###################################################################

##########################################
# Covariates not changing with occasion  # 
##########################################

#Add covariate to the model  (Yes==T No==F)
#---------------------------------------------------------------------------
covariate.model<-F


#####################################
#Covariates changing with occasion  # 
#####################################


#Add covariate to the model   (Yes==T No==F)
#---------------------------------------------------------------------------
covariate_occ.model<-F


############## GRAPH SPECIFICATION OPTION ###############

#graphical representation of the model (Yes=T, No=F)
#-------------------------------------
graph.logical<-F

#graphical representation of sensitivity functions (Yes=T, No=F)
#-------------------------------------
graphsensi.logical<-F


############# END OF GRAPH SPECIFICATION OPTION ###############
