# Supplementary material for: Can Population Modelling Principles be Used to Identify Key PBPK Parameters for Paediatric Clearance Predictions? An Innovative Application of Optimal Design Theory
Source: Pharm Res. 2018 Sep 14;35(11):209. doi: 10.1007/s11095-018-2487-1 (PMC6156772; doi:10.1007/s11095-018-2487-1)
Supplement: Supplementary file 5 — 4 (TXT 963 bytes) [file 11095_2018_2487_MOESM5_ESM.txt]

# Set working directory
# open PFIM.r in R studio and clic "source" 

 
# Table containing drug properties for all hypothetical drugs. 
# Each row contains the drug properties for one specific drug.
# 1st column = Whole liver intrinsic clearance, 2nd column = CL, 3rd column = infusion rate, 4th column = ER.

param_Drug <- read.csv("EC05_PBPKOD_ODPFIM_HDproperies.csv")  # Table corresponding to supplementary table 1


combAB <- combn(nrow(param_Drug),2) # Generation of all possible combinations of drugs from the pool of hypothetical drugs in param_Drug (without repetitions) 


# Run PFIM evaluation for each hypothetical drug combination
for (i in 1:ncol(combAB)){
DrugA <- combAB[1,i] # Row index in param_Drug containing the drug prarameter values for the selected drug A
DrugB <- combAB[2,i] # Row index in param_Drug containing the drug prarameter values for the selected drug B


tryCatch({

PFIM()
}, error=function(e){})
}
