# Supplementary material for: Can Population Modelling Principles be Used to Identify Key PBPK Parameters for Paediatric Clearance Predictions? An Innovative Application of Optimal Design Theory
Source: Pharm Res. 2018 Sep 14;35(11):209. doi: 10.1007/s11095-018-2487-1 (PMC6156772; doi:10.1007/s11095-018-2487-1)
Supplement: Supplementary file 6 — (CSV 4 kb) [file 11095_2018_2487_MOESM6_ESM.csv]

clint	CL	k0	ER
0.001696914	0.001691472	0.118403006	0.004999155
0.003404914	0.003383063	0.236814379	0.009998663
0.006854914	0.006766831	0.473678202	0.019999414
0.010349914	0.010150221	0.71051544	0.029999042
0.013891914	0.013534148	0.947390359	0.040000262
0.017480914	0.016917578	1.184230445	0.05000001
0.021118914	0.020301342	1.42109397	0.060000748
0.024805914	0.023684373	1.657906076	0.069999315
0.028544914	0.027068317	1.894782187	0.080000585
0.032335914	0.030452038	2.131642692	0.090001196
0.036179914	0.033835297	2.368470797	0.100000438
0.040078914	0.037218689	2.605308224	0.110000075
0.044033914	0.040601887	2.842132064	0.119999137
0.048046914	0.043985376	3.078976344	0.129999063
0.052119914	0.047369573	3.315870077	0.140001077
0.056251914	0.050752382	3.552666709	0.149998991
0.060447914	0.054136589	3.789561259	0.160001039
0.064706914	0.057520038	4.026402689	0.170000844
0.069030914	0.060902978	4.263208491	0.179999145
0.073423914	0.064287123	4.500098598	0.190001006
0.077884914	0.067670263	4.736918437	0.199999899
0.082417914	0.071053976	4.973778298	0.210000483
0.087023914	0.074437494	5.210624546	0.220000491
0.091704914	0.077820756	5.447452921	0.229999746
0.096463914	0.08120435	5.684304505	0.23999998
0.101302914	0.084588067	5.92116467	0.250000576
0.106223914	0.087971643	6.158015034	0.260000758
0.111228914	0.091354766	6.39483359	0.269999598
0.116321914	0.094738386	6.631687041	0.279999911
0.121504914	0.098122024	6.868541688	0.290000274
0.126779914	0.101505152	7.105360651	0.299999131
0.132151914	0.104889073	7.342235098	0.31000033
0.137621914	0.108272459	7.579072156	0.319999951
0.143193914	0.111655797	7.815905772	0.329999426
0.148871914	0.115039444	8.052761046	0.339999816
0.154658914	0.118423056	8.289613929	0.350000105
0.160558914	0.121806784	8.526474882	0.360000735
0.166574914	0.125190103	8.76330724	0.370000157
0.172711914	0.128573514	9.000145961	0.379999848
0.178973914	0.131956826	9.236977836	0.38999925
0.185366914	0.135340795	9.47385565	0.400000591
0.191892914	0.138723934	9.710675382	0.40999948
0.198559914	0.142107761	9.947543253	0.420000402
0.205370914	0.145491071	10.18437495	0.429999796
0.212332914	0.148874538	10.42121768	0.439999657
0.219451914	0.152258157	10.65807102	0.449999965
0.226733914	0.155641761	10.89492326	0.460000226
0.234184914	0.159025026	11.13175181	0.469999488
0.241813914	0.162408796	11.36861574	0.480000243
0.249626914	0.165792365	11.60546553	0.490000401
0.257631914	0.169175725	11.84230075	0.499999944
0.265837914	0.172559069	12.07913481	0.509999439
0.274254914	0.175942743	12.31599204	0.519999911
0.282891914	0.179326437	12.55285057	0.530000439
0.291757914	0.182709616	12.78967312	0.539999447
0.300866914	0.18609337	13.02653591	0.550000154
0.310228914	0.189476963	13.26338743	0.560000385
0.319856914	0.192860474	13.50023315	0.570000372
0.329764914	0.196243985	13.73707895	0.580000362
0.339966914	0.199627228	13.97390593	0.589999557
0.350480914	0.203010861	14.2107603	0.599999908
0.361322914	0.206394458	14.44761209	0.610000151
0.372510914	0.20977781	14.68444672	0.619999669
0.384066914	0.213161431	14.92130014	0.629999981
0.396011914	0.216544997	15.15814976	0.640000132
0.408369914	0.219928501	15.39499509	0.650000102
0.421166914	0.223311883	15.63183181	0.659999708
0.434432914	0.226695467	15.86868271	0.669999914
0.448198914	0.230079096	16.10553672	0.68000025
0.462498914	0.233462589	16.34238123	0.690000185
0.477371914	0.236846101	16.57922706	0.700000176
0.492859914	0.240229521	16.81606645	0.709999896
0.509010914	0.243613015	17.05291103	0.719999834
0.525877914	0.246996632	17.28976423	0.730000136
0.543518914	0.250380164	17.52661148	0.740000187
0.561999914	0.253763555	17.76344885	0.749999821
0.581397914	0.257147169	18.00030185	0.760000115
0.601795914	0.260530634	18.23714439	0.769999967
0.623291914	0.263914107	18.4739875	0.779999843
0.645997914	0.267297667	18.7108367	0.789999976
0.670041914	0.270681203	18.9476842	0.800000038
0.695573914	0.274064762	19.18453336	0.81000017
0.722767914	0.277448181	19.42137266	0.819999885
0.751832914	0.280831698	19.65821885	0.829999892
0.783015914	0.284215301	19.89507107	0.840000153
0.816611914	0.28759873	20.13191111	0.849999899
0.852985914	0.290982239	20.36875671	0.85999988
0.892585914	0.294365825	20.60560775	0.870000091
0.935970914	0.297749281	20.84244966	0.879999917
0.983859914	0.301132807	21.07929652	0.889999952
1.037184914	0.30451631	21.31614173	0.899999917
1.097191914	0.307899828	21.55298795	0.909999924
1.165592914	0.31128338	21.78983663	0.920000035
1.244823914	0.314666866	22.02668065	0.92999995
1.338522914	0.318050407	22.26352851	0.940000027
1.452438914	0.321433926	22.50037483	0.950000039
1.596434914	0.32481743	22.73722008	0.960000005
1.789530914	0.328200945	22.97406617	0.970000007
2.075988914	0.331584456	23.21091192	0.979999995
2.604655914	0.334967973	23.44775814	0.990000002
